# Supplementary material for: The role of a virtual avatar in attention and memory tasks in Rett syndrome
Source: BMC Neurol. 2021 Jun 14;21:223. doi: 10.1186/s12883-021-02212-w (PMC8201674; doi:10.1186/s12883-021-02212-w)
Supplement: Supplementary file 1 — Additional file 1:. [file 12883_2021_2212_MOESM1_ESM.xlsx]

## Sheet: Rett avatar - data set 2019
age	RARS total scores	VABS total scores	PRESENZA1	PRESENZA2	PRESENZA3	PRESENZA4	PRESENZA5	PRESENZA6	PRESENZA7	PRESENZA8	PRESENZATOT	ASSENZA1	ASSENZA2	ASSENZA3	ASSENZA4	ASSENZA5	ASSENZA6	ASSENZA7	ASSENZA8	ASSENZATOT	TFPRESENZA1	TFPRESENZA2	TFPRESENZA3	TFPRESENZA4	TFPRESENZA5	TFPRESENZA6	TFPRESENZA7	TFPRESENZA8	TFPRESENZATOT	TFASSENZA1	TFASSENZA2	TFASSENZA3	TFASSENZA4	TFASSENZA5	TFASSENZA6	TFASSENZA7	TFASSENZA8	TFASSENZATOT	presassenza	TFOVersel1	TFOVersel2	TFOVersel3	RCoversel1	RCoversel2	RCoversel3
13	63.5	110	1	0	1	1	1	0	1	0	5	1	0	1	0	0	0	0	1	3	52	0	54	76	22	34	60	41	42.375	25	56	25	35	0	0	33	98	34	1	1	4	4	3	2	2
36	59	63	1	1	0	1	0	1	1	1	6	1	0	1	0	1	0	0	0	3	52	27	52	61	16	46	5	41	37.5	13	26	13	5	0	0	0	0	7.125	1	1	5	6	2	1	2
13	76.5	92	0	1	1	0	1	0	0	1	4	1	1	1	0	1	1	1	1	7	50	15	61	15	33	9	0	58	30.125	49	73	49	16	22	37	22	75	42.875	1	1	3	3	1	2	3
12	69	88	1	0	1	1	0	1	1	0	5	0	0	0	1	1	1	0	0	3	42	34	42	54	0	12	33	50	33.375	17	9	18	30	5	13	0	11	12.875	1	1	3	5	2	0	0
29	72	86	1	0	1	1	1	1	1	1	7	0	1	1	1	1	1	1	1	7	28	8	33	45	16	25	55	75	35.625	5	15	27	15	0	4	2	11	9.875	1	5	0	0	2	2	2
8	48.5	121	1	0	0	1	1	1	1	1	6	1	0	1	0	0	0	0	1	3	19	17	19	18	11	25	33	98	30	17	3	36	0	0	9	0	10	9.375	0	0	0	2	1	1	2
31	59.5	165	1	1	1	1	1	0	0	0	5	1	0	1	0	0	0	1	0	3	19	21	19	7	27	0	0	0	11.625	13	0	0	7	0	11	4	5	5	1	0	0	2	2	1	3
16	71	92	1	1	1	0	1	0	1	1	6	1	0	0	1	0	0	1	0	3	35	21	54	46	55	27	3	58	37.375	4	13	4	37	16	0	11	50	16.875	1	2	2	0	3	2	3
22	66.5	84	1	1	1	1	0	1	1	0	6	0	0	1	0	1	1	0	0	3	23	8	23	18	11	0	0	0	10.375	13	0	0	23	55	0	0	0	11.375	0	0	0	0	0	1	1
4	66.5	83	1	1	1	1	1	1	0	0	6	1	0	0	0	1	1	1	0	4	31	34	31	13	27	50	0	0	23.25	15	6	36	0	66	4	2	2	16.375	1	2	2	4	1	2	3
11	66	83	1	1	0	0	1	1	1	1	6	1	0	1	0	1	0	0	1	4	55	62	18	15	55	53	4	76	42.25	28	17	28	13	11	33	22	75	28.375	0	1	2	1	0	1	3
14	56	58	1	1	1	1	1	1	1	0	7	1	0	1	1	1	0	1	1	6	27	47	27	24	5	0	22	25	22.125	33	0	27	38	22	20	8	17	20.625	1	3	0	3	2	3	3
4	80.5	40	1	1	0	1	1	0	0	1	5	1	0	1	1	0	0	1	0	4	27	46	0	38	22	0.9	20	28	22.7375	16	0	16	22	0	37	22	50	20.375	1	2	4	0	3	0	3
4	52.5	60	0	0	0	0	1	1	1	1	4	0	0	0	0	0	0	0	0	0	5	0	0	23	55	0	20	41	18	0	0	0	0	0	0	0	0	0	0	0	0	0	0	0	0
26	56.5	65	1	0	1	1	1	0	1	0	5	1	0	0	0	0	0	1	1	3	33	6	45	53	22	6	4	47	27	14	0	14	5	11	12	11	50	14.625	0	2	2	2	1	1	0
5	66.5	80	1	1	0	1	0	1	1	0	5	1	0	1	0	1	0	0	0	3	30	47	30	24	11	62	66	25	36.875	25	0	63	15	5	11	0	0	14.875	0	0	1	3	2	2	2
14	61.5	76	1	0	1	1	1	1	0	0	5	1	1	1	1	1	1	1	0	7	14	13	14	13	38	0	55	50	24.625	35	6	45	23	22	11	0	58	25	0	0	0	0	0	2	2
29	39	168	1	0	1	1	1	0	1	1	6	0	0	0	0	0	0	0	0	0	32	0	36	23	0	16	0	41	18.5	16	17	16	13	0	0	0	0	7.75	0	0	6	5	2	2	3
5	58.5	75	1	0	0	1	1	1	1	1	6	1	0	1	0	1	0	0	1	4	31	21	66	63	55	27	3	35	37.625	17	13	17	7	16	0	0	75	18.125	1	0	2	5	2	3	3
7	47.5	60	0	1	1	1	0	0	0	0	3	1	1	1	0	0	0	0	0	3	11	0	0	38	0	0	0	0	6.125	11	8	11	15	0	0	0	0	5.625	0	0	0	0	0	1	0
20	61	56	1	1	1	0	0	0	1	1	5	0	0	0	0	0	0	0	0	0	0	0	0	0	0	0	0	0	0	0	0	0	0	0	0	0	0	0	0	0	0	0	1	0	0
8	35	140	1	1	0	0	1	0	1	1	5	0	0	1	0	0	0	0	1	2	28	43	28	72	11	22	25	75	38	2	9	18	7	11	2	2	29	10	0	2	2	2	1	2	1
10	86.5	35	1	1	1	0	0	1	1	1	6	1	1	1	0	1	0	1	0	5	38	65	38	18	61	37	22	100	47.375	36	18	90	53	22	25	0	35	34.875	1	1	1	7	2	2	3
17	37	121	1	1	1	1	1	0	1	1	7	0	1	0	0	1	0	0	1	4	30	30	30	32	16	25	55	100	39.75	23	6	18	23	44	2	20	70	25.75	1	2	3	1	2	2	3
35	47	118	0	1	1	0	1	0	0	0	3	1	0	0	0	0	0	0	1	1	1	2	1	1	0	0	0	0	0.625	0	12	27	0	0	0	30	0	8.625	1	0	0	4	2	0	3
4	74	50	0	0	1	1	1	0	1	0	4	0	0	0	0	0	0	0	0	0	44	15	72	15	22	13	50	0	28.875	0	0	0	0	0	0	0	0	0	0	2	1	5	1	3	3
10	81	33	0	0	0	1	1	1	1	1	5	1	0	1	1	1	0	1	0	5	32	6	45	76	33	16	30	11	31.125	45	30	45	41	22	25	33	90	41.375	0	5	1	2	1	2	2
4	71.5	56	0	0	1	0	1	1	0	0	3	0	0	0	0	1	0	0	0	1	0	0	16	0	16	25	0	0	7.125	22	0	0	38	6	39	20	47	21.5	1	0	3	6	2	2	3
16	62	131	1	1	1	0	0	1	1	1	6	0	1	0	0	1	1	0	1	4	28	50	72	15	11	23	30	41	33.75	6	8	6	13	5	25	11	50	15.5	0	1	2	1	1	2	2
18	67.5	107	1	0	1	1	1	0	1	0	5	1	0	1	0	0	0	0	1	3	52	0	54	76	22	34	60	41	42.375	25	56	25	35	0	0	33	98	34	1	1	4	4	3	2	2
7	51.5	82	1	1	0	1	0	1	1	1	6	1	0	1	0	1	0	0	0	3	52	27	52	61	16	46	5	41	37.5	13	26	13	5	0	0	0	0	7.125	1	1	5	6	2	1	2
12	59	84	0	1	1	0	1	0	0	1	4	1	1	1	0	1	1	1	1	7	50	15	61	15	33	9	0	58	30.125	49	73	49	16	22	37	22	75	42.875	1	1	3	3	1	2	3
16	64.5	110	1	0	1	1	0	1	1	0	5	0	0	0	1	1	1	0	0	3	42	34	42	54	0	12	33	50	33.375	17	9	18	30	5	13	0	11	12.875	1	1	3	5	2	0	0
14	52.5	86	1	0	1	1	1	1	1	1	7	0	1	1	1	1	1	1	1	7	28	8	33	45	16	25	55	75	35.625	5	15	27	15	0	4	2	11	9.875	1	5	0	0	2	2	2
19	74.5	84	1	1	0	1	0	1	1	1	6	0	1	1	1	1	1	1	1	7	52	0	54	76	22	34	60	41	42.38	5	15	15	27	0	4	2	11	9.875	1	1	3	3	1	2	3
20	58.7	105	0	1	1	0	1	0	0	1	4	0	1	1	1	1	1	1	1	7	28	8	33	45	16	25	55	75	35.625	5	15	27	15	0	4	2	11	9.875	0	1	3	5	2	0	0
